# Supplementary material for: Efficient Removal of Tetracyclines and Their Metabolites from Wastewater Using Purified Stevensite: Adsorption Capacity, Reusability, and Antibiotic Decontamination
Source: Antibiotics (Basel). 2025 Apr 10;14(4):395. doi: 10.3390/antibiotics14040395 (PMC12024152; doi:10.3390/antibiotics14040395)
Supplement: Supplementary file 1 [file antibiotics-14-00395-s001.zip]

Archive with 1 entries (1 files):
- antibiotics-3551608-supplementary.pdf
